# Supplementary material for: Thermal Stability and Decomposition Mechanisms of PVA/PEGDA–PEGMA IPN-Hydrogels: A Multimethod Kinetic Approach
Source: Polymers (Basel). 2025 Oct 21;17(20):2805. doi: 10.3390/polym17202805 (PMC12566940; doi:10.3390/polym17202805)
Supplement: Supplementary file 1 [file polymers-17-02805-s001.zip]

Archive with 6 entries (6 files):
- Supplementary Materials S1.pdf
- Supplementary Materials S2.pdf
- Supplementary Materials S3.pdf
- Supplementary Materials S4.pdf
- Supplementary Materials S5.pdf
- Supplementary Materials S6.pdf
